# Supplementary material for: A review on the structure and function of plant thaumatin-like proteins
Source: Front Plant Sci. 2026 Apr 23;17:1797768. doi: 10.3389/fpls.2026.1797768 (PMC13148976; doi:10.3389/fpls.2026.1797768)
Supplement: Supplementary file 1 [file Table1.xls]

## Sheet: Sheet1
Monocotyledons（Oryza sativa）
Sequence ID	Number of Amino Acid	Molecular Weight	Theoretical pI	Instability Index	Aliphatic Index	Grand Average of Hydropathicity
XP_066164459.1	652	71216.5	6.38	48.22	82.88	-0.147
XP_025877775.1	249	25783.1	5.47	45.36	63.21	-0.087
XP_015610958.1	656	71763.9	6.29	49.54	80.11	-0.208
XP_015618086.1	247	26188.8	7.87	46.75	74.33	-0.015
XP_015624306.2	221	22995.2	8.81	59.81	76.52	-0.181
XP_025878811.2	158	15749.7	5.63	58.73	69.94	0.181
XP_015629996.1	265	26828.9	4.58	45.62	65.28	0.125
XP_015633254.1	336	33963.5	7.33	42.46	70.74	0.113
XP_015631808.1	332	33013.3	4.83	37.85	67.83	0.259
XP_025879846.1	326	33078.1	6.83	39.63	56.81	-0.025
XP_015628424.1	232	24090.1	6.15	32.68	58.62	-0.05
XP_015632911.1	222	22765.9	7.37	27.11	71.71	0.093
XP_015632910.1	229	23769.7	4.52	31.96	64.06	-0.029
XP_015636953.1	276	27864.2	5.69	58.96	70.14	0.292
XP_015633779.1	278	29863	7.98	46.81	63.53	0.04
XP_066166492.1	229	22826.5	8.75	63.29	60.44	-0.125
XP_025881563.2	312	32349	9.82	64.01	75.29	0.067
XP_066166493.1	188	18841.4	9.49	63.88	71.33	0.095
XP_015640990.1	251	25634.2	8.7	40.16	73.31	0.115
XP_015643258.1	318	31857	5.31	44.35	73.21	0.311
XP_015646291.1	249	25690.8	4.85	41.49	60.8	-0.006
XP_025882936.1	276	28194.7	6.78	46.48	62.14	0.077
XP_015648553.1	383	38359.9	4.92	52.5	64.7	0.051
XP_015651065.1	323	33940.9	4.81	46.22	64.46	-0.108
XP_015611900.1	331	34151.7	5.24	47.45	70.66	0.124
XP_025876017.1	330	32724.8	4.9	44.16	74.12	0.28
XP_015612061.1	312	32347.2	4.76	40.01	63.24	-0.015
XP_015613400.1	389	38581.5	4.61	51.82	61.41	0.175
XP_015612927.1	325	31969.6	4.54	42.91	64.86	0.263
XP_015613784.1	275	28365.5	8.56	42.62	78.51	0.198
XP_015616617.1	212	21312	5.39	22.56	76.51	0.144
XP_015615105.1	337	35642.7	5.78	57.37	81.39	0.134
XP_015616393.1	282	29069.2	6.98	49.45	75.53	0.144
NP_001410218.1	284	29241.4	6.99	48.06	75.35	0.149
XP_015618929.1	230	22994.2	5.2	45.71	82.39	0.293
XP_015619738.1	233	23430.1	8.36	40.87	95.45	0.438
XP_015619739.1	233	23787.4	6.27	41.25	87.9	0.273
NP_001410564.1	177	17992.1	5.07	43.1	67.8	0.185
XP_015618556.1	174	17607.7	4.52	33.69	72.36	0.221
XP_025877746.1	177	18042.1	4.79	48.66	66.16	0.103
XP_015618555.1	179	18095.3	6.5	40.83	66.54	0.174
XP_015618928.1	182	18629.9	8.37	35.56	67.58	0.054
XP_015618983.1	238	25008.5	8.45	32.93	64.87	-0.079
XP_015618746.3	292	30192.2	6.12	34.57	68.63	0.018
Dicotyledons（Arabidopsis thaliana）
Sequence ID	Number of Amino Acid	Molecular Weight	Theoretical pI	Instability Index	Aliphatic Index	Grand Average of Hydropathicity
AEC06696.2	254	26478	4.26	27.77	72.28	0.255
AEC07631.1	193	21608	9.95	63.3	71.76	-0.093
ANM62309.1	274	30183.2	7.93	46.37	64.78	-0.132
AEC08171.1	249	27017.7	7.61	44.45	68.15	-0.056
AEE83033.1	244	26632.8	6.08	44.2	59.63	-0.295
AEE84016.2	689	77434.9	8.53	45.8	82.16	-0.233
ANM67271.1	243	27015.9	7.84	56.51	72.59	-0.063
ANM66719.1	322	35248.1	5.97	48.11	64.84	0.039
Fungus（Puccinia graminis）
Sequence ID	Number of Amino Acid	Molecular Weight	Theoretical pI	Instability Index	Aliphatic Index	Grand Average of Hydropathicity
EFP93614.1	182	18894.1	4.52	33.29	68.57	-0.088
EFP93593.2	184	19714	8.44	25.45	63.04	-0.284
EFP93595.2	184	19453	9.11	25.71	74.73	-0.181
EFP92484.2	253	27144.4	8.43	48.23	55.57	-0.442
EFP85467.2	236	25226.9	4.9	44.48	48.47	-0.449
EFP84263.2	157	16438.4	4.51	35.53	63.38	-0.111
EFP75632.1	184	19524.1	9.24	25.97	73.15	-0.218
EFP75634.1	184	19712.1	8.44	25.91	63.59	-0.291
Animalia（Caenorhabditis elegans）
Sequence ID	Number of Amino Acid	Molecular Weight	Theoretical pI	Instability Index	Aliphatic Index	Grand Average of Hydropathicity
CCD74077.1	234	25976.2	5.31	41.72	64.96	-0.251
CCD70692.1	232	25098.2	5.59	36.27	59.78	-0.301
CAA94598.1	233	24515.6	6.77	35.99	64.59	-0.172
CAA94600.1	233	24447.5	5.88	37.96	65.45	-0.124
CTQ86752.1	75	8079.18	8.03	30.16	28.67	-0.537
CAB04418.1	233	25009	6.4	38.2	62.06	-0.196
